# Supplementary material for: Production and characterization of novel ssRNA bacteriophage virus-like particles from metagenomic sequencing data
Source: J Nanobiotechnology. 2019 May 13;17:61. doi: 10.1186/s12951-019-0497-8 (PMC6513524; doi:10.1186/s12951-019-0497-8)
Supplement: Supplementary file 1 — Additional file 1: Table S1. Protein sequences used in the study. Accession numbers are provided for the respective genome sequences. Entries without an accession number were sourced from Dataset S1 from Krishnamurthy et al. [19]. In cases where more than one open reading frame was found between the maturation and replicase genes, the coat protein corresponds to ORF2. [file 12951_2019_497_MOESM1_ESM.xlsx]

## Sheet: Sheet1
Table S1. Protein sequences used in the study. Accession numbers are provided for the respective genome sequences. Entries without an accession number were sourced from Dataset S1 from Krishnamurthy et. al. (2016). In cases where more than one open reading frame was found between the maturation and replicase genes, the coat protein corresponds to ORF2.
name	GenBank accession	sequence
AC	KF616864	SITKYSESAGPIGQSIYTFTGVTVPAQYMPRLVATTTVNKAGTNIEYKIAVNYPLVSVVDGANVALNTIRANLSFTALQSVINTDEKLRVLDEIVSFITANKANIIDGNVLTVTP
AIN000		AQAVQVSLADRETTPVTHVFNPGGTKDGVSRFVNNVSGVPVGFEVLTVSSRETSGKHKIRLVLSLPVVQSQVISGITTPVVVRTAFAEVNFTFASTSSLQERKNAVGMISAALASSQTMLNDTLTNLTPVW
AIN001		FLSLTIVSLILGSPISYFEGSIMPTIAIRDYTGGADVGAVTMDTGSTSQSGATKYVEVSATKPFNGKKSVTATVLDNIKSGLRNRKISYNVPRLNAPVGTNPATGLPFPITVKNSITIGFYVIAPPDVSDAEIGDAIQEMAQISQYSMNNFLKGL
AIN002		PQLQTLVLTDRATTPVNRTFIPRDIDKDGMASVAHSTGVPVGDQVLTIQTTRTRTGRIKVLIQGKFPVVATETVNGVSMPKVIRYANANHVFYFDATSTEQERNDVVGMMASAYAPTKELIHATLVKLEGVY
AIN003		ANVAPVTINDGKATPVAHVFNPVENRNGRLVHEDRTVSTSFIGAWKLTHQLVRPTGPAKAANRNLHLTVRVEAPVLETLGTADSGLTPPPTIAYRLVGEASFTISERASKIERKDIRTLLANALIAAPAVAMVDDLESFW
AIN010		PQIKPLSISNGSATVVYSPAASNLDTTQWVNRGQSLSSVSKITNKHQPIKQGAAQWQTLSLDKKKEVQLPSGELIISNIGLYELKIANDPSTSTKDERRQALNELINLLQDPDIITSIVENESFY
AP205	NC_002700	ANKPMQPITSTANKIVWSDPTRLSTTFSASLLRQRVKVGIAELNNVSGQYVSVYKRPAPKPEGCADACVIMPNENQSIRTVISGSAENLATLKAEWETHKRNVDTLFASGNAGLGFLDPTAAIVSSDTTA
AVE000	KT462694	SFTLADDGTGITGAVIKKEDLSKKTGDSKHTEYFLKGSPSDRPATLMVTATSINNAYNTLCNEAVPVSLQQPFSKGSGITLTLRTTAKYQDTDATTKCCNDPVFVPIEVAVKVRALQSDLTSESVILTNQDSEVIRVLNLVKQAGLSSLLKGATDIAAYMSDDPDAV
AVE001	KT462695	PTNNTNVTPGVGLKVSSGSTNLQTVPTGRKLVSIITANAGEKKGVLEYVDDMSKTKGGVVRLLTKVQLPLRLPPQDSTQNSCCCAPTADVEDHITAHAVLTIPAKYAKMLTKGIASDTGLSVPAQTAAAALVLADLLVGKYSKPYAPSGAGSVGSAMNWHHALATATVALKSNGDGYEAAASTPVKWRTTVTSRSLSSTGTP
AVE002_ORF2	KT462696	AAPSLALVGANSTLASTLVNYSLRSQNGNNVDYVCTDPDSTLSAPGLINAKFDIKAPGITGNDRIHANLRKVVLDEKTNLPSTGSVTIQVSIPRNPAWNASMTVSLLKQAADYLAGTSATVSGQTDTSGFPAKWAGLMFP
AVE002_ORF3	KT462696	ANSTRVRAIGTNNKKQNTTSIRHLATVTGKGNVTIRPKGSYNALSTTDRQVMTCNTVYLQVQNVVGRDLGINFIETFSGLLTPYAKTNSADIRSNYMEGIVPILYANNGIFTKDVDKGFHIVFTDMSEMWCYTSFSTLKNFYGYAGKIVNVVWDKHEAFLRRLKVSARNLRVRKLDDIVIKVQEAVAWTPSGYPSNFTTTEFTPVVIGR
AVE003_ORF2	KT462697	YLNLLNINSGAKTSVEIPTTDNGAEFKALIPVLNTRLYGNVGTTDPLPAGASVSTLPITVVGTSEQTARGVRRVLVKVEMPYASLQKCSCESDSYTVDTAKSGDPITMHVVLTLPKQAGIDLQGSGEERDAVFNRIVMLQYILESLIRNQVGTEPLPEEVAGNAVKIGLTANLKRCRVVSGVL
AVE003_ORF3	KT462697	EPMVLRLSRKTRPLTQTIYWNVYVRGFCIIGILGACAFGSMLGCTSNGAGRRPRASRAQEERGIVPLGRTTVTVLRAKSGHRPPPTIHLHFIKEVETSSQRNWRPKRRGRQGFYPEERHCVALLGYSLVHASKDARAAG
AVE004	KT462698	SKTSVIDATNTTASTTFNASAYKLSVLGNYALTADEPTEATYSNVTSSIERPELLQYRSRRSEKNNTGLNVPNVSDTAGYVEYGIRLQNVVHTTDTADANVEIADPCCVNITLKHPATSRITEDIATQLLMRAVSTMFDDAGKSRLGDMMRSALHITAN
AVE005	KT462699	AYTLSYNTPENGTHEAIKFVLGKVASADYAPSNTDKPKAGEFTFLQWKGDVGTREAFTLRRSEIPDIYNGSKIARTDRLPSSKGVKLNWHDVMCWSLSDSSNTAAPIYRFPCVVDITLKFPEDPRIKSADLGFALAHVLGLAWSDGSSNIDRWMKGSLTLPNAA
AVE006	KT462700	DVKATPTQSVVTALDGLTPKNATIPVFIKNTANEFTIVESSDSQVKLQRVGLNRELCETQLIKRSDLNTVWNKNEKSPLSDRITYPQLSRNGNQITVSTSFNLFEEIGTTPNQGYYSDPVTVGLFIKSSNGGLLSNDVVLDGISRVLGAVLEFDSDGTLSTTQATLTRLLSGVIRPADLS
AVE007	KT462701	ARTSKFAFTNVTASTKTIAPTEVKVVTNYGEIPADDNTAMLSNTTCPLDQPEIISFSHKFMKKVDSKATVQNPARVTDAIQYQIRVDDILRTSGDGEPEVDNPIVAYLTIRHELSGNITAAQVETVVNRLIGACRTSAGAWRFGDMMRGMLKPVQD
AVE015		SKILSTNNSNSNFVDTSFTLKVPVYSKDYRVTQDEPDEVVVANRQQPFGVKNTARYGIRQIADVYRNTTIDRAYQSPSKKGTSLVVQVTETWTVASTDDETYGYSLPFSAHVIVNVPQDALITEEILYDALKRLMGHFYEGNDTTSPTTTSVRLKDMLQGALVPQSL
AVE016		SYTQSFGYTIPTEKDTLEIPQYQALLAKKASYMDDSQGKNTATYMNTAAPKDQPETITFGVNKVDNVYKQSNVQNQTFYASSSKGTKIRIDGKRIWRTQSTDVNTGLPVIVDCPLWTSFTLGFADFTLVDDSARKSTIEWMISQLELLKDDGVWSKLCSGVTRIYG
AVE017		ATHVQFVLVDNGGTGDVTVVPSNNSNGVAEWLSAASRSQAYRVTASVRQSSATNRKYTIKLEVPKMETQEIGGVQLPISAWKATASLDLTVPVYATMDDASTIAKALAGLFKVGNPIATAIGSNAGFYG
AVE018		ALSLVIPACTKSDKAWAPNYPTNVVDVSDNSNFDVINAEADYCKITDLTTPAEASRVYQRKHQVVSDIYKNSDIAPDFRIANRRGDKVLMSCNMIGKVVSDTDETYVKYVPFNVSTTITVPQTELVTDQILEQLMFDNLSQFYKVVLEDGALKQKLNLKAELRGAVNPL
AVE019		RLTDVDLTVGEETREYAVSEQQGTLFRFVDKSGTVANNTGVFSLEQRFGAANSNRKVTMLLTDPVVVKDASGADMTIKANASVTFSLPKTYPNEHITKLRQTLIAWLGQQCVSDPVDSGLNNY
AVE020		AIVTILPFDTEGTKLAGLKPFYFDPATMTLDSDEPNECILRSATSPLDQQEYFTFGTTRITNVYDSVIPKETGKDGKQKPIMTISPQNQTARKDGVQILVKYFEVDKITDSEKPEFLKYSPQSWHIVGKIHIHEYSTLDDVSNKICRMIGMLFGSTLDTTRLNQLIRGQLRPTWTANPNP
AVE021		AQISNIVVNNHTADVTFVPMSKDGLDVRWSNPQSSLELSPRIQAIGHQITSGTNRKFEIRLTQPFEWTSPNNVKSTKLNIVKIQFSLPQEAATADITALRYMASNLLQNGIIADAVDSGALPY
AVE022		SKTSSFGFTNSAVSEVKTLAPGLLSIVDNYALKEDEPTQVVEDNKTAPLDQPEIITFRCRDIAQVNSAISNQYPAPVSTGVQYVIQVDELLSTRDDTIGYRVDDPIVAYLTIRHPKSGNVTANHIEQVLQRLLGACYKDDGTSRFSDMMRSALKPTNN
AVE023		ALPYVSGNWTFSAENQPTSTTTKSITLPNVNWSADYSLSDKMPSPKEELKTDTAMYYSDTTGTGLQRAALFSVGRKTVRNIYEDTEIPASARLPQLAGKKALEQYSKIYRATNSVSGQEMEFPLKGNFFVNAPMWSAIPKEVLDDFIADFVAHILASAADPSAYLFLALKGDLDFRS
AVE024		AVTKTWGFTNTTNSASSITPKQLGLVSNYALLADEPTECTLTNLTSPVDQAELITFRCKKIPTVNTGLTVQYPNLVKAGVQYSATLETSLRVTAEDGVVTDHPIVVYTTLRHDASGDISDDDVKTVLIRALSALIADDGEWRLGRLRRSALKPTAD
AVE039		AITSSFDFHNTTASSTSLSLVALGPNSGNYAMKGDDSATMVTYSNNTTDRPNSEICTRKSRTVPRIDTSANIMYPGPVPGGVIFSNELCNVYMVRSSDDPNFRIDLPIVTSVQVRVPLSEYITDSVLTECLSRNVSGFLDASGNWIFTRLMRGSVRLY
Beihai1	KX883495	LTDPQNLTINTVATDLPRTTNGASQNVYTNADGTVRFKVRQSVQKTRVRREIRIEQDKIAADPISAVNSLAGVSVYLVIDEPKNGVFSDTEITHLIEALRGWLIAANYDKVLSGEY
Beihai10	KX883492	SFPETITITIDGVAVPLIRINSGKEYASEYRYRGTTDEFTLNIRHTTNVKKASGVRINRHNAELIQRVFAVDPDDLDKIRKVYMVIEEEASDSVTDVSDMTEGFVAFLDSANVTKLLNYES
Beihai11	KX883484	FSDPETVTINAVGKNLIRINDSEPYASEYRLIEATGEYSMKLRNTSYVRAGTNVKVSRHNVELIHTVYGATTDDPNTIRKAYIVFENDQGDSFTDVEDLVTGLVDFLTAANITKLLNWES
Beihai12	KX883535	STTVKVTPGIMAAQDVAKATTVAVQETVNENWIEAPGASVDKVVYQLKDSKLGFNPSLTFTSKTGAAMYNSTLGKQIESGYRLPSPRSTNIEISLDDIITFAVENDGVISSSMDALKLAPYKASLNVIVPDSAEITQDIIENIMQLFMGVLTQNSTWDGIFQLLNKYPNYLSSKEGEA
Beihai13	KX883494	AIQTAAVIDGPTPSFSGGTSHNLSVKGQSQNLLSCVVNDGSEFINQSKIDFSVRDPRVLVTAPNGYTQARSMVSIRIPLLLDNGKVTINTLRLELSVDHEMTDSEIAKLLAYGSQILVVSDYNNFWYQQLLS
Beihai14	KX883502	TKRNRNNQARGQLYMGQQGPVQSSRTTFGVNPDRQANARPVYLAPAAPMENTYTYLGSIQFAAGRHIFGEPASNVLPPQNIVPGVPTKHGEYVTTNTGDRLMASSTTVTRDVSNGRTKVSIDIPYYDRNAVETLKASAIPGAVAPVGSFKVNVEVLGGGVLTGTDANAQFALDELLSNMLMDAARIAQDGPKNTARLVAASHGVMPQA
Beihai15	KX883531	PQVTNLVLPVGDAGADVTFKQIDIQDGLATWREDDSTKSFRALGRITAQLKRPAGQQRNYIANVRMSLPRLRTVDGVETISHTDHVEFKVTTSPNSTADEAANSALCAKEVISASLIQQVLSELAGLY
Beihai16	KX883476	PQVSDLTLPVGDAGANVTFNQIDIQDGLATWRESDAAKSIRAQERISAKLSKPAGQQRNYIATVRAVLPCMSTVDGVETVTHTNHVEMKVTISPDSTSGEAAHVALVAQEILKHTLIETMIADVTGLY
Beihai17	KX883485	SSPLFQPFTITVNTADDETFSDVSESNGTFTYRLDDSALPLSVLPRVTASMTRPSGKSGYYVSRITLQSPAHQVQDGRSVVTHSNFAEISIKIHRDATLAEAQEHVKRVLATLQSADLYAMMTEMKSLR
Beihai18	KX883497	PNTSKITLSAAGIKDISTDEVYNVVQRDGNKTTLRHVGDGKMSEATRFIVSVRQPSASSDYYVINIAAVRPSIASTSDSQVTKQIVNRFNGEWRLHKDTTRAQVEELQQRVEAFLATADIQSVILDAENLY
Beihai19	KX883464	PALKPITLTDHSSADVIFTPTQIDKNGVAYFRHLQANGKPIGAYTVSSHVKEPGTNGDVFRVKLFVNVPEVATITPNGSDTSSVEIARTNRAQVEFILPAQSAATVREDLVALLASALADTAIKSTIVNVEHFY
Beihai2	KX883486	YTDPQSLTINAVAETFPRQGSPSPDRLGVFITADGEYEFNIRQNKTASRFRREVRLTQKKVAADPISAENKEVSTSVMLVVDEPRWGFSDTELGHLTDALVAWFTVANRDKLLAGES
Beihai20	KX883469	SLALQRSDATGETYALSSNPDYSVRFKRSDAPKSLDGNIVKNHATEIIVNDLNMVTIGDDSVPEALSVRLRVSGSKYSAVRLRELLVALSADLATWSDDGVFVGFRPSTVTETVTLP
Beihai21	KX883506	PKIANIVINDGTKDITLQPVNIDREGVAHFREKDVSILEAIRLTVQLRQPSVNGNVYRCKAKLVVPVVEVVGNVRTTVRTLTETTEVLFTQDSLGTERQRVANLTKSLAGHATLMSVVQDASPIYG
Beihai22	KX883481	PNLTTITVNDREATPVAHPFAPHSEKDGIAVFHESGSSLVGNKSLTISTRDTGSNVKVRVKFDLPVVQTETINGITADKVVRRSVADLVLTFPRSGTLQERKNLVGMLQNLLDAGQAAVDPVITGVETFY
Beihai23	KX883474	PARTILTIDDGASTPVAHTYKPSGSQPGTAVLVESDGVPVGDKVITIDPKLASNGDRKVKLGNYQPVTVSETINGVARETLERRSSSVTTFTFAKDSTVQERANVVAILRNLLDDQAFVQKVLVDGEGIW
Beihai24	KX883487	PAITSFSINDRENIPVSHSFEPVSFDGVKATFAEFGDTAIADKVITLIGRTTTGGYRKVSAKVAVPTVSVDTSSGVSISTLLRKAHVTVECTFAEDATDQEMKNAVAFAAGLLSESNTLLDPVFTERENLY
Beihai25	KX883480	PQLQQLVLTDRADTPVSHTFTPVDIQQNVGTVSERTGSPVADPIYSISNRRSGDNYKVTIKMSVPVVQNETVNGISRPVVVRSAYVQATFTFSKDSTEEERNNVVGMFADSFGTGKTLVNDTLVKLEGVY
Beihai26	KX883532	AARSSIVLTDGTTPVTLTPVGGGVGQTLYRATAEALSAANPSLSFGYRFTDGGTNRQSLSYKQPITAVDSTTSETLVRGQCVVDINIVIPRVATATDRAEAIKRAFDVLNALNAELITGEGQW
Beihai27	KX883483	SNIVLPISDDGLTTRTFKPVGENGNIVVYETRDANKRSLESSLHLSSTHLTSGATKVSGKLQHVVTETVETIVSQSGQNLVKLDVIISDNATQAQRNELANMLVSLATAVKSNIDTLDPIYL
Beihai28	KX883499	PTQPDFAQPTVLDLFANVKKLRELSPNKVMYVFDDHTPANPKTLTVTSVLPAPRKGNPGTMKSTLALNFSYVIDAGKPTERSVPVVARLETSFPMGTTKQQRNEVLYALAGGTNLNNDAISNLLEKGMLPQD
Beihai29	KX883511	SAPQKPELPQIPGLFSTVKKFRELSANKIMYVFDDHTPANPHTLTVTSVLPAPRKGNPGTMKTTMAFHKSVTLDAGTAAERAVPVVARLETSFPMGTSKADRKAVLNALAAGTSLDDVTISSLLEKGILPQD
Beihai3	KX883488	FANTLNFSIGPNTYTLDLVSRNGTESEYAYRGSLRSFSLKIRQGKDNDGTLRHNMFIREDIYATTDSLEETRSVSMTLREPPNGDPSVTISTIMGVLGLLAAQTTIEELVTVGSMSSSL
Beihai30	KX883530	TIVKILDTTSDDVNTALETDSSGYQNTWDRLSAFRELSPNKKQYIFPDHTSDMPHHVTVTSALPVPRKGNPGTMKATVNYHRTVIADAGLPTERRVPQVVKIDTSFPVGTDALSMLVAICQATTLLSPTSTLTFEVMRDLVGRGILPKS
Beihai32	KX883479	SKPIAIFKLRELSSDSTLFTLPGHSVTLPNTLGIVSHLPTPRKGNPGTVKTMRNLRKTILLGAGTASERAVPIVIKTETSFPVGTTEEDRAEVLKQMASFLIEEVKNNQELAYSGYVQDKYFIEDLVITE
Beihai33	KX883529	AIMTKDGLNQDVVYEPYRIEGNRAEYIGPKHSDVDKEMMVITSAAPKRTASSYGNRRSQVNVIHTVEVETPENAGKVQRDAKIEALASVPVGMTFEEFKDLGHALANVLMNETYLEEIFVAGKIQQ
Beihai34	KX883466	PNLALKTINDGTSDVDFIPLSAQTGSLPTEWSSDGTTFNNTIKITSLTRQIKSSGNRRATLRVVVPVEVSDALTERVTFEVSATLPPNTALVDREKAFTILKNALADSDVMSSLTKATPFY
Beihai35	KX883501	PAIAPIVINDGADTPVSHSFKPYQSVPFAGFREISSSVPFNGQPEIELRLVPSANMQTVRGKVIMPVLEEASTGGENGYVAPPKVAYFLQGTFEFKLPSRSDLGERKNICALLSNLLGDSLVTSMIHDLEKPY
Beihai4	KX883489	SYPDNVNITIDGVTSTLTLVNQDKYGSEYRYRGALEEIQLFIRHEYSDDSTRHNAMIKRTIYPTDTEGAKTHTVSATVREPSLTDPQLAKDLQAGFVTFLGDTNNSTLIFQS
Beihai5	KX883491	IGETITLTVDSVAKVLNRINQDGYASEYLLREANGEYQMLVRNTRGSKPDSSGIVRDRHNVKVTRIIYGASGSPNITTVINFTVDNDVVSDDTDVINLSNAVTAWADGTIVGKLLGNES
Beihai6	KX883496	AFTDPITVTIGGVAKDLVRINSGNRQSEYFLAETGNEYSLFIRSSDLNVEADGRQRVRHNMSLRHTVMATDTDPMLTRQASCTVEHYKGDDPVEFDDVALAIAGLTTAPNIVKLNNYES
Beihai7	KX883475	LENTLSINYGAAAVTLTRVNQDNYASTYFGEEGQQKFTMNVKHTIPDRGLPGESHLVRLDVEHYDTNGVYLRTSSAWTVIKTFDSTQDSTACSDTVAALQDFTGVPANIDRVIAQES
Beihai8	KX883490	LDNTLTITYDTTPVTLTRVAEQNFSSTYYGENGNDKLTMSVNHTIPARGGTGESHLVRLNVEHYDAEGVYLRTSSAWTVIKTFDGVQNSTSCEHTVAALQDFTAVAANISKVIARES
Beihai9	KX883493	LPNTLTISAADAQTANDLVLTKRSEQSGTSLYTGSYTSGANLREVEVEIRHTRPKDKSSKGSSLLKLSIHRFNDDGTFQKTIRAWTVTESPYYSGGQANFAESLLKAISADSTLRTEYFDGSY
C-1	JX045649	PQLQTLVLKDRAATPVNHTFAPRDITNNVGKVVESSGVPVGEKTYTISVRQTPENGRFRVQLRMAVPTVQNQDVGGIINPIVTRTAYVDATFTFDRTSTEQERKDIVGMFQDSLDPSKALVNGALINLEGVY
Cb5	HM066936	ALGDTLTITLGGSGGTAKVLRKINQDGYTSEYYLPETSSSFRAKVRHTKESVKPNQVQYERHNVEFTETVYASGSTPEFVRQAYVVIRHKVGDVSATVSDLGEALSFYLNEALYGKLIGWES
Changjiang1	KX883523	SFHPLVIGSETFLGSGPGKYMQNDVTFGGPVDYIKITPGSSSPKTGKTTAAVRRVQEVLVGVAPNQTKHMLEVSVTITSDPGIPVLAMDEAFASLSTFVTADTLNRILNGES
Changjiang2	KX883518	PVIANIVINDGATTPVAHTFAPIGKDSNNVHWFEQITPVPATAVSAKRIGYKQTRGVLDKAGSLTGSTKVSYTLHVPTPQTLGTNDMGFPPPPTLAYREVFRAEFELAERSVKQERKDTRALGMNLLASAMVTSNVDDLQPSF
Changjiang3	KX883525	PANAAITISDGAATPVAHTFSPTKIDANNIATFQERVSGVPIGYPTITWSVRAPTKGSSTYKVTGKLTQPKVIDVTDTSGKSVKTVDYTNLATIELVVSEKSTKQERKDLRTLASNALLNTLLVASADDLESFW
DC	KX160091	SYTITVNAPASEKPATNVAASYVDTSYYALTKDLTGECQLTNIQSPIGLPEILTYRASNIADIYQNSGIDRTLVTPTKRGISVNYHLRQTWTAADSANPTAPVYAMPVTASLTLRIPQNEFISLDNVNALINKLLGLLYPDGTSSIAANIRYALNPK
EC	KF616862	TAIAALTINDGAATPVAHTFNPVNIDNAGVARWADRIGGIAVGFPVISLSMRQPTAGSRAWKLVGKVVVPTLEVTSPSTGTGIQPAPTKAYDVLASFEMVLPERSTLQQRKDGLAFFRNFLANAVITASVENFESVY
EMM000_ORF2		TIKLTSPVTGAVQNGFTSPTYTLTLDTAPSVNGVQMAVTAIGGTQAGVTTHSTASPFTITVFRPNQLRILPPANPVTGLLKSVPKNTYKVVTRKGAKVSANGQSANCLIVTTFDVFAGQDTFSKAEVLAAISAHIGALNQIAAGLGDLTTTGILS
EMM000_ORF3		GDLCYMLFLSIGIIVLLICLQTLRVCVRSKRCSTLIYKLRRKVLMLLASGSIYAYGNEWTWEVLLNSVVKLLTISSQLIILLEKLSSSLARVKSLMHEILSQLH
EMS000		IKRKASETSTSYANALGETALVGSRVEGVQRASILQFTVPVVDACDDCTIPQEVSVHVKIKVPEGFASTEITAALTRAVALIDLNYNASDLSAGPIELVIDDTVV
EMS001		SFSLTTPLTGGTVTGLTSPTYTLQESSGPTPKSKQYYVSSLGGTQTGVAAHSVAKPFTISFIPPGKVKALGSPNPITGVIKSIPDNRYKLLTRKGMQPATDQTDRIGRMSTVWEIPAGAETYEPEEIRAMASAHIGALIDAIDGIVDTLVSGEA
EMS002		AFASDIIIGTATFSASTIKSNSTVRGNPASDLDNPDNLTISHETASSGRVSSVVILDEGYVIPCNDTCGTAPALDKTRVLFKIQYDPATGPADLKIALTAQIAAMVAFVSDAANVIKLLNKEH
EMS003		IKRLQNPTSSNYRSNVGTDLFVGTRQEKGKTVSTFSAKMDQIDEEATLVTDESNEVEIVVKIKHNGVTPISAATYAELLHYVNLYGITGIETLEDGPIELDMIDKA
EMS005		ANFSDFTLGTITFEGIGDGAYLSTTQDASDPLEGVTLRKVTNKGNTSRLNISRYSEKDVTQPDNTDLRVRATVSISVVATDDFTPTELSALADEAAAFCTAEHINDMLLGKV
EMS007		AFSDPQTITVNTVEKTLNRIKSDGTRSEYSQDDEDYKMVLSHQESNDRTRRMIRIDQRKVAADPLTSVNEYKRLGVYLVIDEPEYGFSITEIDYVVQALSAWLTTANVTKICGTQH
EMS011		AFTETITIDTVDFTTVAIKPTSTLRSNPLVGLSEGEDITISHETSKAGRVSSVVFIDYGHAIPCSDTCGTSASISKNRAQFKLSYDPLTDVADIKAELTDQITVLRTFLNDPANIVKLLNKEH
EMS014		PAMTNIVLRDDQTSVATKTLIPIVSDGNMSVWRENAANVPIDGQIKLTGQWERMKDGTYRLNAKLEVPVMETAGAGGAYVAPPKVAYKVTASLTLYAPSRSTIADRANAMKMLSAVLCGADATAGTTLSPQSVTGDAWKNSALPFVFGFINQAFPT
EMS017		AFSSDIVIDAKTFALTQIRPTSSLRRDSASTIDEPSEMVISHEIAKSGLVSSVILMDNYKTLGCETECSLEGQAARIRSQFKISYNPTLGVDGLTTEVNEVIDQLIAFVSVPANISKLLNQEV
EOC000		AQITAPLSIMNGAASPVAKSFAPERVAPEGSVFTERTSPVSAGYTRLTVAYSAASVKRPTNRVDVALDLPVVALVNGVNTVTHTLRFKGYFVIPDVATAAERADLRAFVANALDNTHMIGVVKDLDPMY
EOC005		PAMNNILVKDDTVTTPVEFTLVPVTDTPSPLYRAQVANVPIDGQIRLTLSESATKNGGYKVTAKLEVPVLETLGASGTSAGYVAPPKVAYVTTCIFTMFSDRRSTSQNRADALKMAIGILQGASETTATGILANTAAGNAWVNSTLPVVNAFTRVVLPS
ESE001	KT462710	AYKLIKMAGGNSAIQTYAREDKTTQTLSTQKTISVLRNGSTSTRIIKVHINSTAPVTINTCDPTKCGPTVPMGVSFKSSMPEDADPAEVLKAAKAALALFEANLNSAFNKNVDEISVA
ESE002	KT462711	SKRTLRLTAYTPGSIQYADPNDIRNTLRIKGSLTPKAVGSATVQNHRGEIIMNETVPVKITDCSTPPVVTCVGNEIVSARITLSGSVGNSADLKALLKNAYDNAILAIDAGLLNGFQPPLDTAYAIGSV
ESE005		AQIADIVAFDGESTPVSHTFYADHVEYAGGDLTARYEEKVAGVPAYAQGTVSLTRRKVKSGMVRSALRVNIHSLEQASGSNLAGYTAPPKVANTDSYELVQWWAPRSVYQGRQNVRTIARNILNNATTTQTPSTAGFTYDAQVRDIWPN
ESE006		PAASNIVINNGTAVAKTFSVVSPQNGASAAEFRDVSVTVRGHQPVITELVTRATGNASRDKVKVNVILPILRINGSGVTEVIDYASFRGDFTLPNSMLAAERADILAFAKNLAAHASIESAVNDVLPQY
ESE007		QIANVVLADGQAAPADKTFEPQRGQNGVTDPAEWWEKSSPTLNGYRRLTALVRRNAASKSVKVKVAIYDPTLAVTAPSTASGIQPSPTVAFTCPVFIEFTLPDACTIQNRKDILAYAKNFLASATATDLVVNTAPQY
ESE008		ALPVTLNTNEVKDTAGTSITFERAFVEGSKIVYQKLNQAPNAEHNLTVAYSESGVGLKARARSVTRVDYTHLAADGVTMVTTTAYEVLDSPIGAIANNDGSKMALANLHSFCAGNGTAGLLKYDGTGTGSAAMIARTV
ESE009		PSIANLALQNNLGGAVTGTVLVPSAGDTVPAQWRVESAKPPFARTLISMMTRYNTKRTARHVDVKITFPHTATDTTTSQDVLVASMLFTGTLVVPTNVPSNASDDLVAYIKTFFADATVIASLKSQFAPT
ESE010		AAITNVTVKKADGTTDIVYTAIQPASGDGQYAVWRQEDTSVPSAFRPTLKMKTSDNGPKTARKPHLEYSYPYTYTDSTTGLKMQAHVVLASSDFLVPTQVPDAVIAEAVHQFTNLLVNTAVRDSIKAGITPT
ESE012		PAVANIVLNDALAVPVAHTFIPLGPDSSGVHWFEDQSPADALGYNRISVELVRPAMGKQGTSSGQRVNRIKVGIHTPVLETLGTSDTGLIPPPTLAYVPRCNIEFIMSERASLQSRKDLRKYAQYVLADTSLVAVIEQLQFLF
ESE015		ALADPQSVTVAGNTVSLPRVGSGDGTGVFRSEDGGTQFRVSHSRARRNRTLIRLDSSKLSADPLMPTTNVPVSMSIQLVVDRPIQGFTQAELKEAVLAFAGWLTASSAANTIKVLGGES
ESE016		AFATDIALNDAASVAKTFSLRKSDGYNSERIDQASTQAEPRLMIIKHSKQGVGDQLMDRHLLSFQKTKKDAVTGKLYTAVVNVTVTVPANGVLSRTDIDDLIVFERGFLTTTANVDKFLRSEP
ESE017		AIANSSIAIDSTASVTGGTARTVKELVRNNSELNAYIDEGLSFQARKEVAFSVKVPKVSVSAPGGFTQARSTVILKSPKTLANGNRTVNTVSIQLSVDPETTAAEVTTMLNAAAQLLFDSDYSDFWKAQALA
ESE019		SSQANIVVFDGATPPVSHTLVPLGSSVDPKLGHVARWRELLASVPIEANPRITTFERKLRNGVNRVEIRVEIPVMESVAGQNSFGYTAPPKVAHTVQFSAVGYYSSRATIADRRLAKQVLANLLNNVSTSVATATAGPAAELIDSGITAS
ESE020		AYSPSTPVTGAAQTGFTSPTYTLTSDTAPTALGKQHAVTATGGTQTGVTTHSVSSPFTITFTRPKTMKTVGVPNSNGVITNIGRNTYGFLVRKGVIPAVNQSPQVMLVRVEISVPAGADTYDAANVKAALSAAIGVLSQQSAGIGDTALSGIL
ESE021		SSQANITVFDGAATPVSHVLVPLGVGIDENLGSVAKWRENLATVPLYANVRVTTMQKKLKSGIERVEIRVEVPVMEAVSGQNAFGYTAAPKVAFTDSGSFVGYFSERSAQSNRRLVKQILTNLLGNVSTSVAAPTTGFASELIDSGITAS
ESE022		LADPQTITVNAVAKSVSRTAQEGRKGTFENASEGLTFTVSHVVGTRSRRTVRLDVSKISSDPFVPSNNKQHTMAAYFVINTPAVGYTTTDITNYAQALITWLSVAANRDKVINGES
ESE024		AAQANITVFDGAAVPVSHTLTAAGVDSDKGVVTARWRETLSTVPTEAQISATLSSRRLPSGVLQIDAVVNVPVMESISGQNSAGYTAAPKVAFSDQYRLTGFAHPRSTIASRRLARMIMVNILNNVPVSVSSSTSGPLPDAFDSQIMPA
ESE025		SAQANIIAFDGAMPMPISHTLVPMGVTPLPNDAGITADYRESLSTVPLAAQVRCSVKERKVKSGVEQVTLTVTVPVMESINGQNSAGYTAAPKVAYENTVVVTGYFHPRATIAERRLVRQLTLNIAGNISTSVAPVTSGAVPELIDQSIMPS
ESE026		ALADPQSITIDGVTTSLPRIGMGATSGEFSNPDGSIKVKVSHFLGKRNRHQVRLDLQKVIQDPLFPATNAPRSASIILTIDEPVTGFTETELTKAVVGLCTLMTESSAAKTTAILGLQS
ESE029		PSIANVTIKKNDGTTDIVYTAQAPSSGDGVPAVWKATSIGNAPAHQPEFRLSSREAGKGAKRALRSTYVYPHIATNSTTGLTTVVDRASADTNWNFPKGMPQADINEFVSQYANMLVSTLVKDCVKGGYAAS
ESE030		AAVTDIALYNAQATPVLHTFIPQGRSGDTFWWEDQSAVAAIGNSKISIEVRRPKTPRAGETSANRMIRVPFTIAYPVLETLGTADSGLTPPPTVSHILRFNGEFLLPERSTLAQRQHIRKYAEQLIANATLVAATESLLSPY
ESE037		SAIANIVINDGQGTPVAHTFAPAKTQSDRAVLEDRSSGIYIGYNKLTFDLKRPTGPSKDASRNLKLSIKIETPKLETVSNNTYSGIAPAPTVSYRPVAELIVTLPERCTLQDRKDLQAFVKNVMANAFVTDAFEKYELPY
ESE041		TMSISSPVTGLAQTGLINPTYTLTVDTPPSNGNVVKQWAVTALGGTQENVLTHSGACPFTISAIRPATYRGLAPVGSSGLLRAVPRNTMKLVVRKGVTPLAGQSPAILTASLVIDVPAGSPDADTNSVAAAISLLGGAVSQLAAGIGDTAYSNIF
ESE046		QIANIVIADAAAVPLNHTFTPQSAQNGNVDPAMLLNRSGGIYAGFERLTILARRSESGRATKVSLKLVKPTLAVTSPATGSGIQPQPTVAYTCIGEVNFTFPDSSTLQERKDLRSLIYNLLESPAAVSAIEDLSPLY
ESE058		PQAADIVIADAQATPVNHTFVPIGPDPKDATIYWWEDQSQASPAGYWRLSMQLVRPAPAKAGQNTNQRMIRVRVSTFEPILEVAVTATYSGIAPSPTVSYVPKAFTEFVLPERATLDNRKDIRKMHALALTTSEAIAMIESLQFVY
ESO000		FADPQSVTVNAVAKSMPRIETKGNSSTYIKDDQTFKLTISHQQSGKRIRSMVRIDQRAIVPDPLTSVNDYETLSFYFVIDRPEVGFSSTEVNYLCQGLVTWLDSTAVGKLFGLQS
ESO001_ORF2		TSDLTIDTLSFKLQFGDESGSLRRDVSRGVNLPTEMRVSHQDYVDSKTKVSGKRHLVRFDRFVAFSSGIIAPVSAYAVVTVPGDVNVVSADVLAVVQHLNNALFASTQTSGLDLKDEIFVNQEQ
ESO001_ORF3		KNSYKTTRQMKNLNAYLNGLEGHFGHRITNRKKILNMVFCDSDFDYIEYDFYNHKICISELSYVKGELRNISYVPEVVMSSLGVLSFERPPGLDDYCHNICSPNSI
ESO003		SKVFNTQTFDIYSTEKDVVSLRDFANDKDTLAYKRLAPKRTKDSPGMAKSELKITRVDPTTGVLIGIVNVSSSIRADATAADKTALMAIITAAQADGAWTELVTDQRLPLATV
ESO010		SSIANIVAFDGAASPVSHTFLPISITRENGVVEALWRENVSGVPVYAQCWVKIRLSKSANGVYRAETRVVVPVMESVSGQNSAGYTAAPKVAYENSEQKIAFFSERSDTVGRKLLQQLALNVGGGVTTTVTPVTTGPVAELYQLLVMPT
FLTM01001262	FLTM01001262	ALPDTLTVDASSYESADTDLTFVEHDKSQSGKATYIDADNHSTTERHTMDLYRTPSTPSGNNLGTRRFALKFTDDFTVSDAEGNDVVRPAITQVSFAIPEGLTEAQCRALLRKIATACLSAEALNEGAHAGLMRWEITKSLKYLAI
FPLM01008923	FPLM01008923	SINIPGSLTGAPQTGFTSPVYTTVADNAPDFNAKQNAITVIGGTQVGVLAHSVSAPFLTSVWKPKVMQSLGKPNPTTGLIANVPNNQYKVITLKGVTPQAGQPFKNMIIRTTIDVPAGSDTADLPNLKAGLSAHIGLLWAQSAGIGDSAGNGLI
fr	X15031	ASNFEEFVLVDNGGTGDVKVAPSNFANGVAEWISSNSRSQAYKVTCSVRQSSANNRKYTVKVEVPKVATQVQGGVELPVAAWRSYMNMELTIPVFATNDDCALIVKALQGTFKTGNPIATAIAANSGIY
GA	X03869	ATLRSFVLVDNGGTGNVTVVPVSNANGVAEWLSNNSRSQAYRVTASYRASGADKRKYTIKLEVPKIVTQVVNGVELPVSAWKAYASIDLTIPIFAATDDVTVISKSLAGLFKVGNPIAEAISSQSGFYA
GALQ01015595	GALQ01015595	AASSLALVGVASSAASLVNYTKRANDGMDIQYVGTNAGDSLAAPRIIDVKLDVKAPGVAGNDRVEVSIKHTVLDADNLPHTGSVTVKLSMPRVAQWTNEFTVSLLKQAADYLGGASATVSGQTDTSGFPAKWAQALIP
GALQ01018862	GALQ01018862	AVTYDYGYTNNTHSSEAFTPIVISTGDYAITVDSPELCVMKNITSPIDQPEVISYISSERESISMTEPNVHPSISQKARMITVKVENYKRESSDTNDAYVVDYPLTCNITWRFAKNRAFSSADLIAILERALGAIKDSDGTGTRLDNMMMQQLNPKSN
GALQ01033605	GALQ01033605	AYATNPGYTNRTASSTRSVQLYDLGLLSNYALMEDEPTECRLINKTAPIDREEVVSYRSKKIAKVTTSLDVQNPSPVATGTMYGVQTEAIWTTEDTSDLAVGRVDSPMVVTISIRQERNARITSAMVIEQLERTISALQNADGTWRIDDLMRSALKPTQE
GALQ01034907	GALQ01034907	SIIGSSIKTGATSASITGGSDITFALTGQTVTNGLNVSVSEDTDYRTRRNATFKSRVPTVVNGNYSKGKNEVVFVIPMSLDSGETVFNSVRIALEIHPALASASVKDLRLIGAQLLTDADYDSFWTLGALA
GALQ01040378_ORF2	GALQ01040378	LSSFKAQLALPTAAAYAKATTVDAKLKGSSLNSAVYILEPANFSSLAGVAQMQQTTALTRRNPGQAGSNRAQILSQAVILDVNGRPHVISYNQTLTVTNYIVPPAGVTIDKAAVAEAVVAMGLGYTLNPLDSTTAGTQNDVITDLINGIIP
GALQ01040378_ORF3	GALQ01040378	AKKAAAPARTLVPLTKAQELPRFFQKWKEANEEYLRSRFLYDQARFILREQTAVLRDKFVAAKARVKAATDAYYAFLQVGQPLTLTQLEESKLFTDEQIALYKETARQMLKDSVDR
GALQ01040378_ORF4	GALQ01040378	YIYHNELMCFTNAIKLYLKQEPRVGVRTDVQKALRRWEKSYQLKKGYGCECYALWCAVLGGTGLALSLPNLWSYESRLIDLEGERKEQAKRLVSALLVSLDDLSCETNLETNSNRLVEFILAMARLCEVDT
GALQ01044112	GALQ01044112	SYTIDINCSTGDTQANLVLTEIPAEPYVHVSGDNKSTIEYLDTGSDNSLLVRPTQQFNCVSSQYPYRNYSKIPRSQQDPLAVRREFYTRRVEYWRKADASNVDAPEYTLPQSCSIRLAXTVTKETTAADIAGIVLRTLAPIFPNGSGDWIKLQQLIDGLPRIFG
GALQ01045758	GALQ01045758	AASSLALVGVVSSTASLINYTKRANDGMDIQYVGTNATDTLAAPRLIDVKLDVKAPGVTGNDRVEVSIKHTVLDADNLPHTGSVTVKLSMPRVSNWTNEYTVSLLKQAADYLGGASATVTGQTDTSGFPSKWAQALIP
GALQ01054213	GALQ01054213	SRTIVYPSPDTATAHTISCESIDYSTFAEIDTKSANEVHLIDTTQGMETPLQIRYSISDVANIYSGTSIDPSVYAPIRRGKSLLTQMTLTAKVTDSADPSYTVLLPISMHCVIKVPQSDDLTTSHIEEIFKYLIDTLYDSTGTFKVGSLLRGALKPSNLG
GALQ01057421	GALQ01057421	ARTTSTSYSSEETKLNLPVYAVPPSSLTLVSDSGTSVIAKLSTSPIDRPETWEFAYRDIANIYSDTTVPASARPASSRGVQIMVKHSSFTTIVDSEDADFLKILPFTAWTCIRVPVNEYLTASMAYDEFLRLSGGLVGNAASDARIAQLLSGALRPNS
GALQ01062044	GALQ01062044	AVVVNPSWTDTTGGSTHEITLPSVNFGTDWRVLSQEPSRLVLTNLTTPLGYEETVTRERRLVNDMYSGTNVDKALYAATRKGVQFHQALKHVRRATSTEDPTFELALPSAANFTYSCVQSSLFTVAMAVEDIERAIACLYETRDTLLNGGVEALLRGSLKPKDL
GALQ01074128	GALQ01074128	SYSLNYPYTDSSSTVTRSVNIPTLVWSSDWAVTNRGTTEGKLINLTTPLDAVETVAVDVTNIRDIYANTSIDRSLWAVTRQGKRIHCQLNDVLVVTDSNDPSFRVALPFSASLQVRFPVHELIDSTVVEHEIARLLGTMFEETDASMKPRLGRLMFGATIPEVL
GALQ01085289	GALQ01085289	AKVISRNQPTHATKYNFPVPVIDYKTEYATAKDEPDSVELTNVLTPLDAPTHVRFAIQNIANVYKQGDISAENRLPVTKGVSLMIGKDEIWTVTDSEDTSYQKQFPVSGHLVLKVPTNGMVTSTDLLSFILDILAGLGLQSGATSGRVDALLRGALNPRS
GALQ01086817_ORF2	GALQ01086817	LDSFKAQLTFPTAAAYAKATTYDAVKRGSSMNSAVYIIDPATVATAGLVGVDEFRHTVAQTRRNPGQSGSERVQVLTQIVCLDINGRPHVWSFNGTITKPNHFVPPTGVNVDSAANVKAVVACGVGYILNPTDSTTAGTQDDVTEKFIIGVMP
GALQ01088949	GALQ01088949	AYTINHNIDTTGEQSKSITLNLPASQNYAIKADSPGEARLENLTSPLGRGEQVTLRYSVLSDVYKGSNVDRAYMTPSRRGVTVLVQVSQVWTANDAENTDASQYDMPARCNISFYIPSNRLVSDADVEQLLLRTLAGFYWNDGISDIAKMARGAINPIRNNPVDG
GALQ01091402	GALQ01091402	AITYSFGYTNTRINVSDPQTYALITDEPNKAQYRNVTTPIDQDQIVTFQSDTVGKEMKAGVQVSNPSPANAMPPLFYGVRSDSILRATSSLSDDVQDMPLVLNLTIKHPKNAGFTADTVAHEIEMLLSSIGAADTDSSIGYSIDRTRLTQIMKSSLTA
GALT01000492	GALT01000492	TKSTSIPVSNTTASGKALGLTALGLGTNYAAGVSNSGNTVVLTNTTTDFDTSERIVLTFRDLPRVDTKATSELVKDSAGVQYAFETSDFFRTVWEEEEGDSSCCCTEDSYETPIVIKTTIRHARTGDITAALVEQALLRHFSVMYNNAGTARINDFMRGNLTHED
GALT01023621	GALT01023621	SKSSAFLFTNNVESTHPVTPKVLGLTTNYAVTADTANDAVLSNKTAPVDAEEIVSYRSRTVSQINTQLNIQNPAKVSGGIQYSINIEDTLVTTDSDDSSFRVDEPIVATLSIRHGKSGNITNAIVAQVVNRLISACLREDGTWRFDDLMRSAERPVAD
GALT01079322	GALT01079322	AKVKDYGFDTASQTPITGFQPSLVTADSLVVKQDEPDKVVVESKTSPYERPERWEFGWTPIGNMYKSTSVEIAVSARPVTTGGVQLLVKYRGYMQITDSDDPLFLNIIPIDMHSVVRVPINSYVTASDIKVYLQRQIGAFFEDTEATSARIDELIRSALRPTV
GALT01093879	GALT01093879	STTTTTGFTPTNKTVGGTLSLTQLGLVSNYTTTVTSKGAVVTKEGITSPLDAKELISLSARAVPNVNNNLDIKHPAETNDGMIYTVESQILLRTTRESDDCCCNQVIDEPFVLKTTIRHPRSATVTAALVQEALARHISAFFHDDGTNRFDDFMRLSVVPTRD
Hgal1	JX045650	PQLQNLVLKDRAATPKSHTFTPRNVEQNVGTVVETTGVPVGEPRFSISLRQTADNYKAELRLMVPVVQDQIINNVSSPVAVRQAIASATFTFAKTSTEAERNDIVGMFADALATDKTLVNDCVVKLGGIYG
Hubei1	KX883592	AFADPQSVTVSGTAVSLPRTGSGVNSGAFTAPDGTLALTVSSSYGKRTRRQIRLNGSKIVTDPLASDRNIPVSASVYLVVDTPTTGYSLDDQKALAAALVSYLGASSNARLTQLLGGEN
Hubei10	KX883593	PQLAARVLKDAQNVDHTFNPASKNGNVVVFVDRSQAAFANQSTLREEITPTTSANQGHRLNAALTIPSPILDADGCCVDKSTPPVSFIQVRTLASKFASSSELDNLIAEFRSYVASEVFADLVKGGNNW
Hubei14	KX883571	LSIGTKNVSIYRNTADEVIYAGPAHDVTNVDTVSLRRSLPVKKGSDNGTMRGNMNFAKSFPNGDKKSLVVVNLTAHVPVGVDATAVRTWMTSEVFPGATSSVTLDLATKGVIHLSDA
Hubei2	KX883588	TTSITIKDSAGTDTVFTVVRQPSGNQSAILHAVNVTAGMNRTGYAKVELSTRIVNGKTTPVASVTVPFGAVVNGNFVKSGQVSDTRQATQPADAPEKARLDAAAFAKNLAANAQVAALFETGLI
Hubei3	KX883594	PQMANIVVKAANGTTDFTFTQLSAASGDGGQAQWRGPGSAPILAGNLRCESNWNRARTVRQVSISGDIPAVAIVGGVEQVLGRVSIRLTAQVPMAVPAASAKDASAILTNAIASSLVKEVIETGFAPT
Hubei4	KX883595	PHIKQLTVNNGTADVKYDPAGGDANSTTFVNRGTTLAAVSIITSAHTPSAANALVVRNKLSLNKKKEVEGLTPSAPSIKTNIMAFDLGVAIATDASEVDRSAAYAELLSLLSDPDIKKSIISNEPFFG
Hubei5	KX883587	PQLANLILTDRAATPVNHTLVPRDITNGVGAVVESSGVPIGETRFTVGVTKTASGRYKTTARLQVPIVVNETINGVTRPTVARTGYADVTFTFDETSTEQERKDLIGMFQSSLDSSKWTNDVLVKLQSVY
Hubei6	KX883527	SALTNVTLNDGTADVNYTPISHENGVAVVGAPSDTLVGRKTFSASTRQTPARRKVTYKGNYPIVVTETVNGVESPSAARSNYFSCEFDLDARTTAAERIAFRKTMVSALESALFGDLVDKNESIY
Hubei7	KX883589	TAIAALTLKDGQATPVNHTFAPVNIDQQGVAKWADRVGGIAVGFPTVSFSMRVPTKASRMYRVTAKVTLPVLEQTSASTATGIQPAPTKAYDLMCNIEFVLPERSTEAQRKDILAYAKEYLANAVLSSAVTTFESVY
Hubei8	KX883590	TAFAALTAADGQATPVAHTFSPVSIDSAGIAKWVDRVGGISIGFPTVTLSVREPSKSSRAYKVTRKIVLPVLEVTSASTATGIQPAPTKAYELINTSEWVLPERCSLADRANLLAYVKNIDNLAVVQDAVKNFDPVF
KU1	AF227250	ATLRSFVLVDNGGTGNVTVVPVSNANGVAEWLSNNSRSQAYRVTASYRASGADKRKYTIKLEVPKIVTQSVNGVELPVSAWKAFASIDLTIPIFAATDDVTLISKSLAGLFKIGNPVADAISSQSGFYA
LeviOr01	LT821717	SRTIVLSVGGTSRTLTLDSISSNGTATFTEKAGPLVGRLQLQSRIRPNAAGTVLRASLKLSESQVSSDTAITGDGLPKVQYVQVWSHDISVVVASSVEKRTSLADLTAALVATAEVRNMVINGADPAI
M	JX625144	PQLQPLVLKDRAATPKDRTFSPFNIEGGVGYLVERTWIPAGDNTFSISSRKTAGGKYRATIKLMMPVVTTNQSVNGVTVVTSERVAVATLEFQFDARSTEQERKDLVSLIQSSLDPAKSLVNDAVVKLEGVY
MAVN01000006	MAVN01000006	AKLNQVTLSKLGKNGDQTLTLTPRGVNPTNGVASLSEAGAVPALEKRVTVSVAQPSRNRKNYKVQIKLQNPTACTKDACDPSVTRSAFADVTLSFTSYSTDKERALIRTELAALLLDSLIVDAIDNLNPAY
MAVN01000019	MAVN01000019	AKLETVTLSNIGKSGNTSLTLAPRGVNPTNGVASLSEQGAVPALEKRVTISVSQPSRNRKNYKVQVKIQNPTACPAKAESCDPSVTRSAYVDVTFSFTQYSTDEERALARTELAALLANGLLVDAIDNLNPAY
MB	KF510034	SATILTVNTQDLTDASSVEDLVTFPYISDNDGTLYSFINGDNQSSFVIRHSTEKRKLGAPQMDRHYVGFTIKGAPTDLYPAGTEVQAYLIFRHKRTEDQTVVRRTIAGVAEVALKHLPQLINGQGQF
MS2	NC_001417	ASNFTQFVLVDNGGTGDVTVAPSNFANGVAEWISSNSRSQAYKVTCSVRQSSAQNRKYTIKVEVPKVATQTVGGVELPVAAWRSYLNMELTIPIFATNSDCELIVKAMQGLLKDGNPIPSAIAANSGIY
MX1	AF059242	AKLQAITLSGIGKNGDVTLNLNPRGVNPTNGVAALSEAGAVPALEKRVTISVSQPSRNRKNYKVQVKIQNPTSCTASGTCDPSVTRSAYADVTFSFTQYSTDEERALVRTELKALLADPMLIDAIDNLNPAY
NFYT01000214	NFYT01000214	AQIANLILADGQATPANHTFVPMQPQTGITPSQWLNKEAASNIGYRKVSMFVKYVSNGTSKVTIRIADPVLASVPAGCCVDTNTPQVAYSTFFECTFSVPYGATLQNKKDILAYARNLLGTQVVTDAVVDMTPAW
NFYT01000391	NFYT01000391	ASLPVTQYSPPVTPLGKSTWNVTGSTNPPGLVPQVVQTESINARKSNIMSKISVYYYIPSTNSVSCCTEWDTIRCEFSLTLLQLSSNTDVAARTVDVLDTMISFLAKRRNSILAGNLLLPDNP
NFYT01000623	NFYT01000623	SVLTLVKLNKVVTPWQKTTWNVINQDMPRSLQPEVVFTTSTTNSVSRSRVQGSLPFYSDSYPGCDCNKSIQIPRFNVELLVPDAIDSASSVEDLFDTILDFLTTHKAEIISAAQSLD
NFYX01005238	NFYX01005238	AYTIDHNVTDSTTAGQNITLNRIETANYAVTTDVVGETRLTNLTSPLDAPETIGYKQRVITDIYANSGIDRVFWTPTHRGVEFLIQLRQTWSAVDKTDTTRPEYKFPALVNVTVRVAQNELVSESDVEYLLKEALGALYPDGLSRIPQILRGSLNPKG
NFZC01006895	NFZC01006895	PSMADITVKNAANTDVVFVAKVPSAGDKSPARWTLDGAHAIPAFRPVLEVVTRDNGSKTARTVEGTLKVPVIQAINGVDKIVATEVWDVRGVVPTNADATQVTNGTVLQSNLWASTLIKAVMASGYAPT
NFZC01007443	NFZC01007443	SVLTLLKFNSINSPWQRTVYFKSVIGLPFGSRPEFVFTTSYNNNSFKSKVQGTVPYYSEPIIGCECSQALQVPRFNIEFINPDVVGSYTQPEDLFDTMIAFLNAHKSEIISSLQQLDSA
NFZC01009824	NFZC01009824	SNLTLNTKTYTGAGLVNGLVSWIERSLGIASGFSVTRSSLRTDPEKAGKVRGKWDIDMPIIATESSACSCAGDVLRSADANISFRLDKGLTTAERTDFALRLKDLVASAQFQASIINLEQQT
NFZD01002141	NFZD01002141	SYTQSFGYTIPTTKDTLEVPQYQALLAKNASYKDDSQGKNTATYLNAASPKDQPETITFGVNKVDNVYKQSNVQNQTFYASSSKGTKIRVDGKRIWRTQSIDVNTGMPVIVDCPLWTSFTLGFADFVLVNDDARKSTIEWMISQLELLKDDGVWSKLCSGITRIYG
NL95	AF059243	AKLNKVTLTGIGKAGNQTLTLTPRGVNPTNGVASLSEAGAVPALEKRVTVSVAQPSRNRKNYKVQIKLQNPTACTKDACDPSVTRSGSRDVTLSFTSYSTERERALIRTELAALLKDDLIVDAIDNLNPAY
PP7	NC_001628	SKTIVLSVGEATRTLTEIQSTADRQIFEEKVGPLVGRLRLTASLRQNGAKTAYRVNLKLDQADVVDCSTSVCGELPKVRYTQVWSHDVTIVANSTEASRKSLYDLTKSLVATSQVEDLVVNLVPLGR
PRR1	DQ836063	AQLQNLVLKDREATPNDHTFVPRDIRDNVGEVVESTGVPIGESRFTISLRKTSNGRYKSTLKLVVPVVQSQTVNGIVTPVVVRTSYVTVDFDYDARSTTKERNNFVGMIADALKADLMLVHDTIVNLQGVY
Qbeta	AY099114	AKLETVTLGNIGKDGKQTLVLNPRGVNPTNGVASLSQAGAVPALEKRVTVSVSQPSRNRKNYKVQVKIQNPTACTANGSCDPSVTRQAYADVTFSFTQYSTDEERAFVRTELAALLASPLLIDAIDQLNPAY
Sanxia1	KX883570	ATFSSLTLGANTYIPTAEGYYSLSTRGFSDPVDQIKIAGGKLNPKTGKVSTSVTRFWETEITVAGVVKRARAEMSIIILTDKGITATNLDVILNDLSVLLTPTNLNQILQGAQ
Shahe1	KX883557	TTTRLFSSDQGGHKYTVPGATDGYMVTFKTSKSTKDAGGFKVPNHKLEVFVNTQAPVSVTSSTCTPKCGQENLSVRIIVSGSPLNKDELDLLVTGLCGQMKTWFESEYVFDGYAPTTLPLYYTGTVE
Shahe2	KX883561	PAIQSIVLTDRETTPINHTFIPRNVTSDGIGETYESKGVPIGEPTFKVSLRKTNAGYKGTLKLQVPVVQDQVINGITAPIVVRTSYVTCEFSFDKESSLQERNNVVGMIASSLDKSKVLVNDVLVKLEHVY
Shahe3	KX883558	AQIATITINDGQTTPVAHAFNPIMSVPPTYRRNGVTGQAVIANERLLLQAVLAKTVNGVNRIQLELVVPVVETPAGGSATGYVAPPAIAHEMRVKVEFFFHQRSEKAGRKDLRTLLTNLLSNAQVVSLVDDLEQPY
SP	X07489	AKLNQVTLSKIGKNGDQTLTLTPRGVNPTNGVASLSEAGAVPALEKRVTVSVAQPSRNRKNFKVQIKLQNPTACTRDACDPSVTRSAFADVTLSFTSYSTDEERALIRTELAALLADPLIVDAIDNLNPAY
Wenling1	KX883606	LSEPITVTVDAVAKSLPRVNQDNNGSTYYLDDGQQKYTLSVKHTIPPRGESGESHLVRLDVEQYDTDGMYLRTQSAWMVLKTWDQGQDSAELDIAGQGLVDLMTDTFLDSIIQRES
Wenling2	KX883597	ALNTKDFSNAVVSYSMFRLDGNRAVYIGPAHSDLVKDQVILNSTAPKQSAQSYGNRRGGLNIVQTIKVATPQSAATISRDMKLEALASVPVGATYDEFKELVARMAGLLGDETYVKGLFLTGKIDYHA
Wenling3	KX883598	SISLKDTKAAAVAYAIYRVRDNRAEYIGPAHSDLSKDMVILTSQAPKVTATSYGNRRSNLNVVQTTQVTTPVSSDQVKRDMKLDASASIPNGATLAQFKELTARLASALADDALVESFFLTGKIEY
Wenling4	KX883608	PSMTGIVAFDSNSNSHTFVPVSNSREGNKTSAHWRENIEGVGIASQAQVIISSSRLNSGVNKVEVEVVLPIQEVVTGSNSAGYTAAPKVAHTPRGKVTFFFDERATAIERGDIRMFLSNILRGSTVDNATGTGSKPGPSAIDDGIMPV
Wenzhou1	KX883612	STFSSLVIGSNTFIPTAPGYYSLSTRGFSDPRNQIKISGGKFNAKTGRVTAAVSRLWETDVTVAGLPVRSAAEVAIIMTLGRGITATNADVLLSDLNTLLDPARLDQILQGGF
Wenzhou2	KX883611	FADPTSQALGPTVSSTGGTATSYARIRTDGYSSEYSTADRAYELAIKHNLGSRLRSEIRFTKNSTYTDPTTGLVVPVSATVYAVINRPQAGFTTTDIKAIVNSLSAFLGVTANQDKILALES
Wenzhou3	KX883622	PQLNAVTITTPSTSTEYAFNPRGINPQTGVAQLSCSQGSGSDLGSIDLTLFLNPSTRNRQTFKPRLKLARPTTVVETGSHGSTVETLARNALADMEFTFTTTSTKAERVEQLESIVELLKDPMIVDMVTNLNSVY
Wenzhou4	KX883621	SIKYIFKKTDTLPRSVIGNVLRTTGPDTTVYSLPGHTPVNPFTLTAVSRLPVPRKGNAGTTKTTLSLRREVTINKGTDQEKIVPMIARIETSVPVGVSQDDFKAMIEGLACPLLLDEIHVNDLFLSGLPIATTDVPDNEPLPPALL
Wenzhou5	KX883623	SIKFEAIAPVKIVPTYLTKFRENSKDSIVYIAQSHTVERPRLVTITSELPTPRKGNAGTMKTTVNSRWTVNIAADGEPENNVPVIAKLQTSFPVGTPVYEMQNATHVLTSMLGMADEEYTKLFQTGILPSD
Wenzhou6	KX883620	SISTKNAANVAVVYNPYRIEGNRAIYIGAAHSDLIKDQIILTSASPKQTPTSYGNRRTSLNVVNTISVDTPQASAVGRDMKLEALASVPTGATLGEFKELAARLAFLLQQDDFVQSLYMTGQIDH
